# Supplementary material for: Solar-Driven Interfacial Evaporation Using Bumpy Gold Nanoshell Films with Controlled Shell Thickness
Source: Int J Mol Sci. 2025 Jun 26;26(13):6160. doi: 10.3390/ijms26136160 (PMC12249822; doi:10.3390/ijms26136160)
Supplement: Supplementary file 1 [file ijms-26-06160-s001.zip]

Archive with 1 entries (1 files):
- ijms-3646089-supplementary-done.pdf
